# Supplementary material for: Targeted Transgene Expression in Rice Using a Callus Strong Promoter for Selectable Marker Gene Control
Source: Front Plant Sci. 2020 Dec 11;11:602680. doi: 10.3389/fpls.2020.602680 (PMC7759479; doi:10.3389/fpls.2020.602680)
Supplement: Supplementary Excel 1 — Vector sequence of CSP1-HPT-T35S-MCS-GUS. [file Table_1.xls]

## Sheet: Sheet1
Supplementary Excel 1: Vector sequence of CSP1-HPT-T35S-MCS-GUS
LOCUS CSP1-HPT-T35S-MCS-GUS 12071 bp DNA circular
FEATURES Location/Qualifiers
misc_feature 38..63
/vntifkey="21"
/label=T-BORDER\(R)
/note="T-DNA repeat"
misc_feature complement(1104..2104)
/vntifkey="21"
/label=pVS1\sta
misc_feature 6297..6322
/vntifkey="21"
/label=T\BORDER\(L)
/note="Left border repeat from C58 T-DNA"
rep_origin complement(4507..4787)
/vntifkey="33"
/label=pBR322\ori
misc_feature complement(4107..4367)
/vntifkey="21"
/label=pBR322\bom
CDS complement(5081..5872)
/vntifkey="4"
/label=Kan(R)
rep_origin complement(2697..3697)
/vntifkey="33"
/label=pVS1\rep
misc_feature 8428..9453
/vntifkey="21"
/label=HPT-CDS
terminator 9480..9678
/vntifkey="43"
/label=T35S
misc_feature 9719..11771
/vntifkey="21"
/label=GUSplus
terminator 11787..12039
/vntifkey="43"
/label=Tnos
misc_structure 9679..9718
/vntifkey="88"
/label=MCS
promoter 6424..8419
/vntifkey="29"
/label=CSP1\promoter
BASE COUNT 2952 a 3101 c 3253 g 2765 t
ORIGIN
1 aattaaacta tcagtgtttg acaggatata ttggcgggta aacctaagag aaaagagcgt
61 ttattagaat aacggatatt taaaagggcg tgaaaaggtt tatccgttcg tccatttgta
121 tgtgcatgcc aaccacaggg ttcccctcgg gatcaaagta ctttgatcca acccctccgc
181 tgctatagtg cagtcggctt ctgacgttca gtgcagccgt cttctgaaaa cgacatgtcg
241 cacaagtcct aagttacgcg acaggctgcc gccctgccct tttcctggcg ttttcttgtc
301 gcgtgtttta gtcgcataaa gtagaatact tgcgactaga accggagaca ttacgccatg
361 aacaagagcg ccgccgctgg cctgctgggc tatgcccgcg tcagcaccga cgaccaggac
421 ttgaccaacc aacgggccga actgcacgcg gccggctgca ccaagctgtt ttccgagaag
481 atcaccggca ccaggcgcga ccgcccggag ctggccagga tgcttgacca cctacgccct
541 ggcgacgttg tgacagtgac caggctagac cgcctggccc gcagcacccg cgacctactg
601 gacattgccg agcgcatcca ggaggccggc gcgggcctgc gtagcctggc agagccgtgg
661 gccgacacca ccacgccggc cggccgcatg gtgttgaccg tgttcgccgg cattgccgag
721 ttcgagcgtt ccctaatcat cgaccgcacc cggagcgggc gcgaggccgc caaggcccga
781 ggcgtgaagt ttggcccccg ccctaccctc accccggcac agatcgcgca cgcccgcgag
841 ctgatcgacc aggaaggccg caccgtgaaa gaggcggctg cactgcttgg cgtgcatcgc
901 tcgaccctgt accgcgcact tgagcgcagc gaggaagtga cgcccaccga ggccaggcgg
961 cgcggtgcct tccgtgagga cgcattgacc gaggccgacg ccctggcggc cgccgagaat
1021 gaacgccaag aggaacaagc atgaaaccgc accaggacgg ccaggacgaa ccgtttttca
1081 ttaccgaaga gatcgaggcg gagatgatcg cggccgggta cgtgttcgag ccgcccgcgc
1141 acgtctcaac cgtgcggctg catgaaatcc tggccggttt gtctgatgcc aagctggcgg
1201 cctggccggc cagcttggcc gctgaagaaa ccgagcgccg ccgtctaaaa aggtgatgtg
1261 tatttgagta aaacagcttg cgtcatgcgg tcgctgcgta tatgatgcga tgagtaaata
1321 aacaaatacg caaggggaac gcatgaaggt tatcgctgta cttaaccaga aaggcgggtc
1381 aggcaagacg accatcgcaa cccatctagc ccgcgccctg caactcgccg gggccgatgt
1441 tctgttagtc gattccgatc cccagggcag tgcccgcgat tgggcggccg tgcgggaaga
1501 tcaaccgcta accgttgtcg gcatcgaccg cccgacgatt gaccgcgacg tgaaggccat
1561 cggccggcgc gacttcgtag tgatcgacgg agcgccccag gcggcggact tggctgtgtc
1621 cgcgatcaag gcagccgact tcgtgctgat tccggtgcag ccaagccctt acgacatatg
1681 ggccaccgcc gacctggtgg agctggttaa gcagcgcatt gaggtcacgg atggaaggct
1741 acaagcggcc tttgtcgtgt cgcgggcgat caaaggcacg cgcatcggcg gtgaggttgc
1801 cgaggcgctg gccgggtacg agctgcccat tcttgagtcc cgtatcacgc agcgcgtgag
1861 ctacccaggc actgccgccg ccggcacaac cgttcttgaa tcagaacccg agggcgacgc
1921 tgcccgcgag gtccaggcgc tggccgctga aattaaatca aaactcattt gagttaatga
1981 ggtaaagaga aaatgagcaa aagcacaaac acgctaagtg ccggccgtcc gagcgcacgc
2041 agcagcaagg ctgcaacgtt ggccagcctg gcagacacgc cagccatgaa gcgggtcaac
2101 tttcagttgc cggcggagga tcacaccaag ctgaagatgt acgcggtacg ccaaggcaag
2161 accattaccg agctgctatc tgaatacatc gcgcagctac cagagtaaat gagcaaatga
2221 ataaatgagt agatgaattt tagcggctaa aggaggcggc atggaaaatc aagaacaacc
2281 aggcaccgac gccgtggaat gccccatgtg tggaggaacg ggcggttggc caggcgtaag
2341 cggctgggtt gtctgccggc cctgcaatgg cactggaacc cccaagcccg aggaatcggc
2401 gtgacggtcg caaaccatcc ggcccggtac aaatcggcgc ggcgctgggt gatgacctgg
2461 tggagaagtt gaaggccgcg caggccgccc agcggcaacg catcgaggca gaagcacgcc
2521 ccggtgaatc gtggcaagcg gccgctgatc gaatccgcaa agaatcccgg caaccgccgg
2581 cagccggtgc gccgtcgatt aggaagccgc ccaagggcga cgagcaacca gattttttcg
2641 ttccgatgct ctatgacgtg ggcacccgcg atagtcgcag catcatggac gtggccgttt
2701 tccgtctgtc gaagcgtgac cgacgagctg gcgaggtgat ccgctacgag cttccagacg
2761 ggcacgtaga ggtttccgca gggccggccg gcatggccag tgtgtgggat tacgacctgg
2821 tactgatggc ggtttcccat ctaaccgaat ccatgaaccg ataccgggaa gggaagggag
2881 acaagcccgg ccgcgtgttc cgtccacacg ttgcggacgt actcaagttc tgccggcgag
2941 ccgatggcgg aaagcagaaa gacgacctgg tagaaacctg cattcggtta aacaccacgc
3001 acgttgccat gcagcgtacg aagaaggcca agaacggccg cctggtgacg gtatccgagg
3061 gtgaagcctt gattagccgc tacaagatcg taaagagcga aaccgggcgg ccggagtaca
3121 tcgagatcga gctagctgat tggatgtacc gcgagatcac agaaggcaag aacccggacg
3181 tgctgacggt tcaccccgat tactttttga tcgatcccgg catcggccgt tttctctacc
3241 gcctggcacg ccgcgccgca ggcaaggcag aagccagatg gttgttcaag acgatctacg
3301 aacgcagtgg cagcgccgga gagttcaaga agttctgttt caccgtgcgc aagctgatcg
3361 ggtcaaatga cctgccggag tacgatttga aggaggaggc ggggcaggct ggcccgatcc
3421 tagtcatgcg ctaccgcaac ctgatcgagg gcgaagcatc cgccggttcc taatgtacgg
3481 agcagatgct agggcaaatt gccctagcag gggaaaaagg tcgaaaaggt ctctttcctg
3541 tggatagcac gtacattggg aacccaaagc cgtacattgg gaaccggaac ccgtacattg
3601 ggaacccaaa gccgtacatt gggaaccggt cacacatgta agtgactgat ataaaagaga
3661 aaaaaggcga tttttccgcc taaaactctt taaaacttat taaaactctt aaaacccgcc
3721 tggcctgtgc ataactgtct ggccagcgca cagccgaaga gctgcaaaaa gcgcctaccc
3781 ttcggtcgct gcgctcccta cgccccgccg cttcgcgtcg gcctatcgcg gccgctggcc
3841 gctcaaaaat ggctggccta cggccaggca atctaccagg gcgcggacaa gccgcgccgt
3901 cgccactcga ccgccggcgc ccacatcaag gcaccctgcc tcgcgcgttt cggtgatgac
3961 ggtgaaaacc tctgacacat gcagctcccg gagacggtca cagcttgtct gtaagcggat
4021 gccgggagca gacaagcccg tcagggcgcg tcagcgggtg ttggcgggtg tcggggcgca
4081 gccatgaccc agtcacgtag cgatagcgga gtgtatactg gcttaactat gcggcatcag
4141 agcagattgt actgagagtg caccatatgc ggtgtgaaat accgcacaga tgcgtaagga
4201 gaaaataccg catcaggcgc tcttccgctt cctcgctcac tgactcgctg cgctcggtcg
4261 ttcggctgcg gcgagcggta tcagctcact caaaggcggt aatacggtta tccacagaat
4321 caggggataa cgcaggaaag aacatgtgag caaaaggcca gcaaaaggcc aggaaccgta
4381 aaaaggccgc gttgctggcg tttttccata ggctccgccc ccctgacgag catcacaaaa
4441 atcgacgctc aagtcagagg tggcgaaacc cgacaggact ataaagatac caggcgtttc
4501 cccctggaag ctccctcgtg cgctctcctg ttccgaccct gccgcttacc ggatacctgt
4561 ccgcctttct cccttcggga agcgtggcgc tttctcatag ctcacgctgt aggtatctca
4621 gttcggtgta ggtcgttcgc tccaagctgg gctgtgtgca cgaacccccc gttcagcccg
4681 accgctgcgc cttatccggt aactatcgtc ttgagtccaa cccggtaaga cacgacttat
4741 cgccactggc agcagccact ggtaacagga ttagcagagc gaggtatgta ggcggtgcta
4801 cagagttctt gaagtggtgg cctaactacg gctacactag aaggacagta tttggtatct
4861 gcgctctgct gaagccagtt accttcggaa aaagagttgg tagctcttga tccggcaaac
4921 aaaccaccgc tggtagcggt ggtttttttg tttgcaagca gcagattacg cgcagaaaaa
4981 aaggatctca agaagatcct ttgatctttt ctacggggtc tgacgctcag tggaacgaaa
5041 actcacgtta agggattttg gtcatgcatt ctaggtacta aaacaattca tccagtaaaa
5101 tataatattt tattttctcc caatcaggct tgatccccag taagtcaaaa aatagctcga
5161 catactgttc ttccccgata tcctccctga tcgaccggac gcagaaggca atgtcatacc
5221 acttgtccgc cctgccgctt ctcccaagat caataaagcc acttactttg ccatctttca
5281 caaagatgtt gctgtctccc aggtcgccgt gggaaaagac aagttcctct tcgggctttt
5341 ccgtctttaa aaaatcatac agctcgcgcg gatctttaaa tggagtgtct tcttcccagt
5401 tttcgcaatc cacatcggcc agatcgttat tcagtaagta atccaattcg gctaagcggc
5461 tgtctaagct attcgtatag ggacaatccg atatgtcgat ggagtgaaag agcctgatgc
5521 actccgcata cagctcgata atcttttcag ggctttgttc atcttcatac tcttccgagc
5581 aaaggacgcc atcggcctca ctcatgagca gattgctcca gccatcatgc cgttcaaagt
5641 gcaggacctt tggaacaggc agctttcctt ccagccatag catcatgtcc ttttcccgtt
5701 ccacatcata ggtggtccct ttataccggc tgtccgtcat ttttaaatat aggttttcat
5761 tttctcccac cagcttatat accttagcag gagacattcc ttccgtatct tttacgcagc
5821 ggtatttttc gatcagtttt ttcaattccg gtgatattct cattttagcc atttattatt
5881 tccttcctct tttctacagt atttaaagat accccaagaa gctaattata acaagacgaa
5941 ctccaattca ctgttccttg cattctaaaa ccttaaatac cagaaaacag ctttttcaaa
6001 gttgttttca aagttggcgt ataacatagt atcgacggag ccgattttga aaccgcggtg
6061 atcacaggca gcaacgctct gtcatcgtta caatcaacat gctaccctcc gcgagatcat
6121 ccgtgtttca aacccggcag cttagttgcc gttcttccga atagcatcgg taacatgagc
6181 aaagtctgcc gccttacaac ggctctcccg ctgacgccgt cccggactga tgggctgcct
6241 gtatcgagtg gtgattttgt gccgagctgc cggtcgggga gctgttggct ggctggtggc
6301 aggatatatt gtggtgtaaa caaattgacg cttagacaac ttaataacac attgcggacg
6361 tttttaatgt actgaattaa cgccgaatta attcctaggc caccatgttg ggcccggcgc
6421 gccagtctgg acatgattgg gttatgagaa cattagccaa tagaactgct tgttacaaca
6481 tgtttaggat gcacaggcca gtttttgaga ggttacattc tgtgcttgtg gaatcatatg
6541 agttgaagtc cacaaacaaa atagattcca tggagtgttt gggtcttttt tttgtggata
6601 gtaggtgctc cccaatcagt taggcaagcc caagaccgat ttgttaggtc tcttagaaca
6661 gtacatagta agttcaaagc agttttgacc gctctactga aacttgcaaa agatatcatt
6721 aggccaaaag atcccttatt cacaacagtc cataagaaat tgctttctcc acagtacaca
6781 ccatatttgg ataattgcat tggagcaata gatggtactc acatccaagt tgtggtgcca
6841 aattcagctg ctgttcaaca taggaataga cataaggaga agagtcagaa tgttatgttt
6901 gtctgtgact ttgatatgag atttactttc gtgcttgctg gctggcctgg ttcggttcat
6961 gacatgaggg tattcaatga tgcacaaact agatttagtg ccaagtttcc aaagccacct
7021 ccaggaaagt tttatctcgt agactcggga tacccaaata ggctgggtta tctagcacca
7081 tacaagggta taacatatca ttccaagagt acaacgaaag cacattgcca aggggaagaa
7141 gggagcactt taattactgc cattcttcgt gtcggaatgt catagagagg tcatttgggg
7201 tcttgaagaa caagtggagg attttgttta gtttacctag ctactcgcag gaaaaacaaa
7261 gcagaattat ccatgcatgc atagcacttc ataatttcat tagagacagt caaatggcta
7321 atacagagtt cgacaattgt gaccatgatg aaaattatga tccattgggt ggaacctctg
7381 ctccatctag tgaaccaaca aacgatttgg actcgcgtgt catgaaccaa tttcgggact
7441 gggttgccga tggattgtgg tctttgaaag gaatgtaatg aatggttcaa atttattgtg
7501 aattgtattt ggtttaactt gtcaattgaa ccatgagtgc ttgtaatttg taacattgaa
7561 acttctgtga tgtatttcaa caacttgaga tgtgtatgag cttctttgaa tttctgtgat
7621 taggctgtga tattgatgat gaaaatgatg tgggggttat tgcttgtgat tcggcttgct
7681 gaaggtgtgt atttgtccaa attatgatgg attaaaacat gtgatgttgg ggtgaaacat
7741 tgatttggct tgcatttggt tgtgctgtca tgcagcaaca atggttttgc ttgtaaagtg
7801 ctagcagcgg cagcaaacag catgctgcag caaggggcat ggtgcagtcc actttgtatg
7861 gttttagggg gtaatatggt cattgtgcag cgcatttaat aaactttagt cccttttagt
7921 ccctataacc aaacagttat ggactaaaat gattagtcct aagactaaaa taagtcccta
7981 ggacttatgg atccaaacac caccatagta gaagctatgg gcgggggcgg cagtccgggt
8041 ggcagcatct tcgatagagt ggcagccgtc caccggccgc ttcatcgcgc gtggcggcag
8101 tccacccaat atgccgtcgt gggtaaccaa tcggcatcga gacctatccg cgggacgaag
8161 ccaaccgttc gaatggtgtg cgcgcgtgca tgcatgcgcg cggtctcagt taatgcattg
8221 cctctcccga gtcaagtggc gtgctatgtt tgcagaggca aacatgcatg agcagatggc
8281 ctggtgaact tatatactcc cggcaggcaa gtgaagtgca tgcctgtata gcttgagcaa
8341 gtatttggca gtttgctgcc aactgctacc ctatttcaaa tctaggtaag atctagctgc
8401 aggttataca gagaaggcag gcgcgccatg aaaaagcctg aactcaccgc gacgtctgtc
8461 gagaagtttc tgatcgaaaa gttcgacagc gtctccgacc tgatgcagct ctcggagggc
8521 gaagaatctc gtgctttcag cttcgatgta ggagggcgtg gatatgtcct gcgggtaaat
8581 agctgcgccg atggtttcta caaagatcgt tatgtttatc ggcactttgc atcggccgcg
8641 ctcccgattc cggaagtgct tgacattggg gagtttagcg agagcctgac ctattgcatc
8701 tcccgccgtt cacagggtgt cacgttgcaa gacctgcctg aaaccgaact gcccgctgtt
8761 ctacaaccgg tcgcggaggc tatggatgcg atcgctgcgg ccgatcttag ccagacgagc
8821 gggttcggcc cattcggacc gcaaggaatc ggtcaataca ctacatggcg tgatttcata
8881 tgcgcgattg ctgatcccca tgtgtatcac tggcaaactg tgatggacga caccgtcagt
8941 gcgtccgtcg cgcaggctct cgatgagctg atgctttggg ccgaggactg ccccgaagtc
9001 cggcacctcg tgcacgcgga tttcggctcc aacaatgtcc tgacggacaa tggccgcata
9061 acagcggtca ttgactggag cgaggcgatg ttcggggatt cccaatacga ggtcgccaac
9121 atcttcttct ggaggccgtg gttggcttgt atggagcagc agacgcgcta cttcgagcgg
9181 aggcatccgg agcttgcagg atcgccacga ctccgggcgt atatgctccg cattggtctt
9241 gaccaactct atcagagctt ggttgacggc aatttcgatg atgcagcttg ggcgcagggt
9301 cgatgcgacg caatcgtccg atccggagcc gggactgtcg ggcgtacaca aatcgcccgc
9361 agaagcgcgg ccgtctggac cgatggctgt gtagaagtac tcgccgatag tggaaaccga
9421 cgccccagca ctcgtccgag ggcaaagaaa tagagtagat gccgaccggg atctgtcgat
9481 cgacaagctc gagtttctcc ataataatgt gtgagtagtt cccagataag ggaattaggg
9541 ttcctatagg gtttcgctca tgtgttgagc atataagaaa cccttagtat gtatttgtat
9601 ttgtaaaata cttctatcaa taaaatttct aattcctaaa accaaaatcc agtactaaaa
9661 tccagatccc ccgaattaga gctcccgggg atcctctaga gtcgacgaat tcggtaccat
9721 ggtagatctg agggtaaatt tctagttttt ctccttcatt ttcttggtta ggaccctttt
9781 ctctttttat ttttttgagc tttgatcttt ctttaaactg atctattttt taattgattg
9841 gttatggtgt aaatattaca tagctttaac tgataatctg attactttat ttcgtgtgtc
9901 tatgatgatg atgatagtta cagaaccgac gaactagtct gtacccgatc aacaccgaga
9961 cccgtggcgt cttcgacctc aatggcgtct ggaacttcaa gctggactac gggaaaggac
10021 tggaagagaa gtggtacgaa agcaagctga ccgacactat tagtatggcc gtcccaagca
10081 gttacaatga cattggcgtg accaaggaaa tccgcaacca tatcggatat gtctggtacg
10141 aacgtgagtt cacggtgccg gcctatctga aggatcagcg tatcgtgctc cgcttcggct
10201 ctgcaactca caaagcaatt gtctatgtca atggtgagct ggtcgtggag cacaagggcg
10261 gattcctgcc attcgaagcg gaaatcaaca actcgctgcg tgatggcatg aatcgcgtca
10321 ccgtcgccgt ggacaacatc ctcgacgata gcaccctccc ggtggggctg tacagcgagc
10381 gccacgaaga gggcctcgga aaagtcattc gtaacaagcc gaacttcgac ttcttcaact
10441 atgcaggcct gcaccgtccg gtgaaaatct acacgacccc gtttacgtac gtcgaggaca
10501 tctcggttgt gaccgacttc aatggcccaa ccgggactgt gacctatacg gtggactttc
10561 aaggcaaagc cgagaccgtg aaagtgtcgg tcgtggatga ggaaggcaaa gtggtcgcaa
10621 gcaccgaggg cctgagcggt aacgtggaga ttccgaatgt catcctctgg gaaccactga
10681 acacgtatct ctaccagatc aaagtggaac tggtgaacga cggactgacc atcgatgtct
10741 atgaagagcc gttcggcgtg cggaccgtgg aagtcaacga cggcaagttc ctcatcaaca
10801 acaaaccgtt ctacttcaag ggctttggca aacatgagga cactcctatc aacggccgtg
10861 gctttaacga agcgagcaat gtgatggatt tcaatatcct caaatggatc ggcgccaaca
10921 gcttccggac cgcacactat ccgtactctg aagagttgat gcgtcttgcg gatcgcgagg
10981 gtctggtcgt gatcgacgag actccggcag ttggcgtgca cctcaacttc atggccacca
11041 cgggactcgg cgaaggcagc gagcgcgtca gtacctggga gaagattcgg acgtttgagc
11101 accatcaaga cgttctccgt gaactggtgt ctcgtgacaa gaaccatcca agcgtcgtga
11161 tgtggagcat cgccaacgag gcggcgactg aggaagaggg cgcgtacgag tacttcaagc
11221 cgttggtgga gctgaccaag gaactcgacc cacagaagcg tccggtcacg atcgtgctgt
11281 ttgtgatggc taccccggag acggacaaag tcgccgaact gattgacgtc atcgcgctca
11341 atcgctataa cggatggtac ttcgatggcg gtgatctcga agcggccaaa gtccatctcc
11401 gccaggaatt tcacgcgtgg aacaagcgtt gcccaggaaa gccgatcatg atcactgagt
11461 acggcgcaga caccgttgcg ggctttcacg acattgatcc agtgatgttc accgaggaat
11521 atcaagtcga gtactaccag gcgaaccacg tcgtgttcga tgagtttgag aacttcgtgg
11581 gtgagcaagc gtggaacttc gcggacttcg cgacctctca gggcgtgatg cgcgtccaag
11641 gaaacaagaa gggcgtgttc actcgtgacc gcaagccgaa gctcgccgcg cacgtctttc
11701 gcgagcgctg gaccaacatt ccagatttcg gctacaagaa cgctagccat caccatcacc
11761 atcacgtgtg agcgaatttc cccgatcgtt caaacatttg gcaataaagt ttcttaagat
11821 tgaatcctgt tgccggtctt gcgatgatta tcatataatt tctgttgaat tacgttaagc
11881 atgtaataat taacatgtaa tgcatgacgt tatttatgag atgggttttt atgattagag
11941 tcccgcaatt atacatttaa tacgcgatag aaaacaaaat atagcgcgca aactaggata
12001 aattatcgcg cgcggtgtca tctatgttac tagatcggga agctttaaga ggagtccacc
12061 atggtagatc t
//
