# Supplementary material for: Targeted Transgene Expression in Rice Using a Callus Strong Promoter for Selectable Marker Gene Control
Source: Front Plant Sci. 2020 Dec 11;11:602680. doi: 10.3389/fpls.2020.602680 (PMC7759479; doi:10.3389/fpls.2020.602680)
Supplement: Supplementary Excel 2 — Cis-elements analysis of the CSP1 promoter by PlantCARE. [file Table_2.xls]

## Sheet: Sheet1
Supplementary Excel 2. Cis-elements analysis of the CSP1 promoter by PlantCARE.
Name of the cis-element	Sequences of the cis-element	Function of the cis-element	Number of the cis-element
ACA-motif	AATTACAGCCATT	Part of gapA in (gapA-CMA1) involved with light responsiveness	1
G-Box	CACGTT	Cis-acting regulatory element involved in light responsiveness	1
Sp1	GGGCGG	Light responsive element	2
TCT-motif	TCTTAC	Part of a light responsive element	1
I-Box	TAGATAACC	part of a light responsive element	1
MBS	CAACTG	MYB binding site involved in drought-inducibility	1
LTR	CCGAAA	cis-acting element involved in low-temperature responsiveness	1
ARE	AAACCA	Cis-acting regulatory element essential for the anaerobic induction	3
GC motif	CCCCCG	enhancer-like element involved in anoxic specific inducibility	1
RY-element	CATGCATG	Cis-acting regulatory element involved in seed-specific regulation	3
CAT-box	GCCACT	Cis-acting regulatory element related to meristem expression	2
W box	TTGACC	Fungal elicitor responsive element	1
circadian	CAAAGATATC	Cis-acting regulatory element involved in circadian control	1
CAAT-box	CCAAT	Common cis-acting element in promoter and enhancer regions	49
TATA-box	ATATAT	Core promoter element around -30 of transcription start	9
A-box	CCGTCC	Cis-acting regulatory element	1
MYB	CAACAG	Unknow	1
MYB	CAACCA	Unknow	1
MYB-like sequence	TAACCA	Unknow	2
MYC	CATTTG	Unknow	3
MYC	CATGTG	Unknow	1
MYC	CAATTG	Unknow	2
Myb	TAACTG	Unknow	3
Myb	CAACTG	Unknow	1
Myb-binding site	CAACAG	Unknow	1
Myc	TCTCTTA	Unknow	1
WRE3	CCACCT	Unknow	1
box S	AGCCACC	Unknow	1
STRE	AGGGG	Unknow	3
AT~TATA-box	TATATA	Unknow	1
CCGTCC motif	CCGTCC	Unknow	1
TCA-element	TCATCTTCAT	Unknow	1
Unnamed__1	CGTGG	Unknow	2
Unnamed__4	CTCC	Unknow	11
